# Supplementary material for: Time to Diagnose Endometriosis: Current Status, Challenges and Regional Characteristics—A Systematic Literature Review
Source: BJOG. 2024 Oct 7;132(2):118–30. doi: 10.1111/1471-0528.17973 (PMC11625652; doi:10.1111/1471-0528.17973)
Supplement: Supplementary file 1 — Appendix S1. Search strings used in PubMed and Embase. Appendix S2. Preferred Reporting Items for Systematic Reviews and Meta‐Analyses (PRISMA) checklist (2020). Appendix S3. List of screened full texts and exclusion criteria (where applicable). Appendix S4. Critical appraisal of observational studies using the CASP tool (Table S1). Critical appraisal of cross‐sectional studies using the AXIS tool (Table S2). [file BJO-132-118-s001.zip]

Archive with 4 entries (4 files):
- 3_DeCorte_DiagnosticDelay_Appendix1_PRISMA_2020_Report_Checklist_2024September19.docx
- 3_DeCorte_DiagnosticDelay_Appendix2_TableS1_ListOfFullTexts.docx
- DeCorte_DiagnosticDelay_AppendixS1_SearchStrings.docx
- DeCorte_DiagnosticDelay_AppendixS5_BiasAssessment_V02-00.docx
